# Supplementary material for: Single-molecule localization microscopy reveals STING clustering at the trans-Golgi network through palmitoylation-dependent accumulation of cholesterol
Source: Nat Commun. 2024 Jan 11;15:220. doi: 10.1038/s41467-023-44317-5 (PMC10784591; doi:10.1038/s41467-023-44317-5)
Supplement: Supplementary file 7 — Source Data [file 41467_2023_44317_MOESM7_ESM.xlsx]

## Sheet: Fig. 1c
Figure 1c
	Fluorescence Intensity	%Molecules
	0.04	0
	0.08	0
	0.12	0
	0.16	0
	0.2	0
	0.24	0
	0.28	0
	0.32	0.16155
	0.36	0.40388
	0.4	0.78083
	0.44	0.8616
	0.48	1.91169
	0.52	2.96177
	0.56	3.33872
	0.6	3.60797
	0.64	3.52719
	0.68	3.66182
	0.72	3.93107
	0.76	3.71567
	0.8	3.52719
	0.84	3.82337
	0.88	3.33872
	0.92	3.63489
	0.96	3.39257
	1	3.60797
	1.04	3.06947
	1.08	2.85407
	1.12	2.31556
	1.16	2.31556
	1.2	2.36941
	1.24	2.15401
	1.28	1.91169
	1.32	2.45019
	1.36	1.64243
	1.4	1.75013
	1.44	2.04631
	1.48	1.64243
	1.52	1.58858
	1.56	1.58858
	1.6	1.50781
	1.64	1.34626
	1.68	1.80398
	1.72	1.05008
	1.76	1.10393
	1.8	1.02316
	1.84	1.02316
	1.88	0.8616
	1.92	0.6462
	1.96	0.61928
	2	0.78083
	2.04	0.67313
	2.08	0.7539
	2.12	0.5385
	2.16	0.48465
	2.2	0.51158
	2.24	0.5385
	2.28	0.3231
	2.32	0.26925
	2.36	0.48465
	2.4	0.4308
	2.44	0.2154
	2.48	0.51158
	2.52	0.29618
	2.56	0.16155
	2.6	0.24233
	2.64	0.1077
	2.68	0.08078
	2.72	0.2154
	2.76	0.18848
	2.8	0.13463
	2.84	0.08078
	2.88	0.2154
	2.92	0.26925
	2.96	0.05385
	3	0
	3.04	0.1077
	3.08	0.1077
	3.12	0
	3.16	0.05385
	3.2	0
	3.24	0.05385
	3.28	0.05385
	3.32	0
	3.36	0
	3.4	0.02693
	3.44	0
	3.48	0
	3.52	0
	3.56	0.02693
	3.6	0.02693
	3.64	0
	3.68	0.02693
	3.72	0.05385
	3.76	0.02693
	3.8	0
	3.84	0
	3.88	0
	3.92	0
	3.96	0
	4	0

## Sheet: Fig. 1d
Figure 1d
	Nblink	Probability
	1	0.31662
	2	0.17282
	3	0.11609
	4	0.06992
	5	0.05409
	6	0.06201
	7	0.03694
	8	0.02375
	9	0.01187
	10	0.01583
	11	0.01055
	12	0.01451
	13	0.01319
	14	0.00528
	15	0.00792
	16	0.00396
	17	0.00132
	18	0.00528
	19	0.00396
	20	0.00923
	21	0.00396
	22	0.00792
	23	0.00132
	24	0.00264
	25	0.00396
	26	0.00264
	27	0.00132
	28	0
	29	0.00132
	30	0.00264
	31	0
	32	0.00264
	33	0
	34	0
	35	0.00264
	36	0
	37	0.00132
	38	0.00264
	39	0.00132
	40	0.00264
	41	0.00132
	42	0

## Sheet: Fig. 1e
Figure 1e
	Ton(s)	PDF(s-1)
	0.06667	3.075
	0.1	1.30556
	0.13333	0.81389
	0.16667	0.43611
	0.2	0.20278
	0.23333	0.19167
	0.26667	0.09444
	0.3	0.06389
	0.33333	0.05278
	0.36667	0.04167
	0.4	0.02778
	0.43333	0.01944
	0.46667	0.01389
	0.5	0.01389
	0.53333	0.00556
	0.56667	0.00278
	0.6	0.00833
	0.63333	0
	0.66667	0.00556
	0.7	0
	0.73333	0
	0.76667	0
	0.8	0.00278
	0.83333	0
	0.86667	0
	0.9	0.00278
	0.93333	0

## Sheet: Fig. 1g
Figure 1g
	#cavin/caveolae	Cluster numbers/mm2
		Kernel density estimation	SR-Tesseler method
	10	0.160773	0.305438
	20	0.0633581	0.0767047
	30	0.0386592	0.0415739
	40	0.0270001	0.0265398
	50	0.02025	0.0219375
	60	0.0147273	0.0147273
	70	0.0121193	0.0150341
	80	0.010125	0.0122728
	90	0.0107387	0.00935797
	100	0.00920456	0.0104318
	110	0.00828411	0.00935797
	120	0.00675001	0.00751706
	130	0.00536933	0.00521592
	140	0.00506251	0.00644319
	150	0.00506251	0.00721024
	160	0.00521592	0.00475569
	170	0.00291478	0.0049091
	180	0.00276137	0.00199432
	190	0.00306819	0.00306819
	200	0.00337501	0.00506251
	210	0.00245455	0.00291478
	220	0.0016875	0.00260796
	230	0.00138068	0.00214773
	240	0.000920456	0.00184091
	250	0.0016875	0.00122727
	260	0.00184091	0.00230114
	270	0.00199432	0.00122727
	280	0.000920456	0.00214773
	290	0.000920456	0.00199432
	300	0.000920456	0.00107387
	310	0.000460228	0.000767047
	320	0.000460228	0.000460228
	330	0.000613638	0.000767047
	340	0.00107387	0.000306819
	350	0.000153409	0.00122727
	360	0.000153409	0.000767047
	370	0.000153409	0.000306819
	380	0.000306819	0.000460228
	390	0.000153409	0.000920456
	400	0.000153409	0.000460228
	410	0	0
	420	0	0.000460228
	430	0	0.000306819
	440	0	0.000153409
	450	0.000306819	0
	460	0.000613638	0.000460228
	470	0.000153409	0.000306819
	480	0.000153409	0
	490	0.000306819	0.000613638
	500	0	0.000153409
	510	0	0.000306819
	520	0.000153409	0.000306819
	530	0.000306819	0.000460228
	540	0.000306819	0.000153409
	550	0	0
	560	0	0.000613638
	570	0	0.000460228
	580	0	0
	590	0.000153409	0
	600	0.000153409	0.000153409
	610	0	0.000306819
	620	0.000306819	0.000153409
	630	0.000153409	0
	640	0	0.000153409
	650	0	0
	660	0	0
	670	0	0.000153409
	680	0.000153409	0.000153409
	690	0	0.000153409
	700	0.000306819	0.000306819
	710	0.000306819	0.000153409
	720	0	0.000460228
	730	0	0.000153409
	740	0	0
	750	0.000153409	0
	760	0	0.000153409
	770	0	0
	780	0	0
	790	0	0
	800	0.000306819	0
	810	0	0.000153409
	820	0	0
	830	0	0.000153409
	840	0	0
	850	0	0.000306819
	860	0	0
	870	0	0
	880	0	0
	890	0	0.000153409
	900	0	0
	910	0.000153409	0
	920	0	0
	930	0	0
	940	0	0
	950	0	0.000153409
	960	0	0
	970	0	0.000153409
	980	0	0
	990	0	0.000153409
	1000	0.000153409	0.000153409

## Sheet: Fig. 1i
Figure 1i
	#STING/cluster	cluster numbers/mm2
		0 min	10 min	30 min	60 min	120 min	180 min	360 min
	50	1.88705	1.54877	1.06549	0.668362	0.149964	0.186526	0.0913078
	100	0.0204591	0.0268512	0.0233344	0.0283846	0.0258947	0.02045	0.0125414
	150	0.0132382	0.00912939	0.0098596	0.00908307	0.0191396	0.0109784	0.00795311
	200	0.00601738	0.00483321	0.00525845	0.00548769	0.0114838	0.00731895	0.00504717
	250	0	0.00268512	0.00394384	0.00454153	0.00427826	0.00527395	0.00443539
	300	0.00240695	0.00107405	0.00295788	0.00340615	0.00360275	0.00538158	0.00458833
	350	0	0.00107405	0.00098596	0.00208154	0.00337757	0.00387474	0.00305889
	400	0	0.00107405	0.00164327	0.00246	0.00247689	0.00322895	0.00168239
	450	0.00120348	0.000537023	0.00131461	0.00208154	0.000900686	0.002045	0.00168239
	500	0	0.000537023	0.00098596	0.00170307	0.00135103	0.00182974	0.000611778
	550	0	0	0	0.000567692	0.000450343	0.00129158	0.000458833
	600	0	0	0.000328653	0.000946153	0.000450343	0.00150684	0.00122356
	650	0	0	0.000328653	0.00132461	0.000900686	0.000322895	0.000458833
	700	0	0.00214809	0.000328653	0.000378461	0.000450343	0.000430526	0.000152944
	750	0	0	0.000328653	0	0.000225172	0.000753421	0.000458833
	800	0	0	0	0	0.000450343	0.000430526	0.000458833
	850	0	0.000537023	0.000328653	0.000378461	0.000450343	0.000107632	0.000305889
	900	0	0	0	0.000189231	0.000450343	0.000322895	0.000152944
	950	0	0	0.000328653	0.000378461	0.000225172	0	0.000458833
	1000	0	0	0	0.000378461	0	0.000107632	0
	1050	0	0	0.000328653	0	0.000450343	0.000215263	0.000152944
	1100	0	0	0	0	0	0.000322895	0
	1150	0	0	0	0.000189231	0	0.000107632	0
	1200	0	0	0	0.000378461	0	0	0
	1250	0	0	0.000328653	0	0.000225172	0	0
	1300	0	0	0.000328653	0	0	0	0
	1350	0	0	0	0	0	0.000107632	0
	1400	0	0	0	0	0	0	0
	1450	0	0	0	0	0.000225172	0	0
	1500	0	0	0	0	0	0	0

## Sheet: Fig. 1j
Figure 1j
	DMXAA (min)	#STING/cluster	Standard error
	0	7.47342	0.540505
	10	9.42681	0.710782
	30	14.0473	1.01853
	60	23.0381	1.31604
	120	67.5069	4.04514
	180	67.4456	2.8646
	360	83.8895	5.05108

## Sheet: Fig. 1k
Figure 1k
	DMXAA (min)	#STING in large clusters (>800)/mm2
	0	0
	10	0.439088
	30	1.71664
	60	1.86036
	120	2.016
	180	2.56236
	360	1.7798

## Sheet: Fig. 2b
Figure 2b
	10 min
	CBC score	STING to GM130		STING to control		GM130 to STING		GM130 to control
		Frequency	Standard error	Frequency	Standard error	Frequency	Standard error	Frequency	Standard error
	-1	0.00338617	0.000881148	0.0133206	0.00416937	0.00495701	0.00131545	0.00924543	0.00320049
	-0.9	0.0124862	0.0021373	0.022398	0.0056998	0.0134922	0.00248034	0.0170284	0.00265812
	-0.8	0.0188228	0.00365787	0.0241584	0.00558233	0.0228802	0.00360242	0.0279498	0.00389602
	-0.7	0.0245117	0.0035493	0.0411703	0.00502085	0.0302726	0.00367103	0.0374545	0.00537954
	-0.6	0.0308268	0.00429964	0.0451239	0.00727975	0.0378606	0.00373926	0.0539832	0.00520783
	-0.5	0.0378744	0.0050321	0.0578029	0.0107749	0.0426893	0.00524688	0.0614892	0.00590723
	-0.4	0.0466294	0.00788715	0.0579197	0.00916844	0.0540811	0.00605384	0.0687567	0.00456096
	-0.3	0.0491553	0.00733373	0.0706272	0.0084266	0.0537449	0.00615439	0.0733911	0.00481004
	-0.2	0.0515861	0.00635172	0.0798667	0.00648792	0.0596147	0.00516644	0.0821473	0.00418704
	-0.1	0.064889	0.00571383	0.0818483	0.00517415	0.0555339	0.0068462	0.0714655	0.00605431
	0	0.063671	0.00424854	0.0690646	0.00993036	0.0623064	0.00397528	0.0693902	0.0065564
	0.1	0.062727	0.00444783	0.0716673	0.00918401	0.0648107	0.00345345	0.0716804	0.00669442
	0.2	0.0637705	0.002144	0.0671857	0.00719574	0.0591819	0.00341464	0.0631081	0.00499223
	0.3	0.0650769	0.00263262	0.069691	0.0078253	0.0626943	0.00373906	0.0679472	0.0049753
	0.4	0.0575112	0.00343954	0.0465846	0.00785938	0.0563765	0.00224128	0.0542682	0.0100192
	0.5	0.0565697	0.00347815	0.0485349	0.0103928	0.0502769	0.00295989	0.0412933	0.0054277
	0.6	0.0590043	0.00568827	0.0390012	0.00724884	0.0552349	0.00321676	0.0391102	0.00289806
	0.7	0.0670603	0.00934677	0.0453851	0.0150216	0.0623631	0.00924334	0.0387993	0.0042771
	0.8	0.0789806	0.0147093	0.0266338	0.00419409	0.0716316	0.0114892	0.0349708	0.0080253
	0.9	0.0854606	0.0180652	0.0220156	0.00449188	0.0799973	0.0182738	0.0165212	0.00284747
	30 min
	CBC score	STING to GM130		STING to control		GM130 to STING		GM130 to control
		Frequency	Standard error	Frequency	Standard error	Frequency	Standard error	Frequency	Standard error
	-1	0.00976099	0.00175681	0.00962722	0.00401884	0.00763538	0.00124286	0.00796857	0.00252293
	-0.9	0.0208788	0.00268908	0.0289645	0.00474709	0.0277004	0.00487982	0.0257121	0.00572355
	-0.8	0.0260948	0.00297115	0.0352879	0.00611327	0.0326718	0.00423257	0.0455269	0.0086422
	-0.7	0.0409648	0.00405406	0.0395934	0.00606427	0.0411525	0.00386134	0.0521744	0.00869956
	-0.6	0.0426195	0.00365748	0.0625927	0.00909619	0.0507832	0.00601868	0.0602574	0.00384853
	-0.5	0.0568733	0.00403332	0.0588346	0.00550162	0.0522271	0.00525943	0.0595753	0.00477311
	-0.4	0.0606364	0.00323736	0.0697275	0.00675833	0.0697109	0.00350258	0.0795692	0.00758571
	-0.3	0.0781392	0.00532396	0.0845445	0.00728424	0.0770564	0.00480431	0.0790419	0.00449761
	-0.2	0.0760105	0.00620871	0.0799287	0.0056029	0.07446	0.00679079	0.0835731	0.00771284
	-0.1	0.0849129	0.00636614	0.0831616	0.00475358	0.0688809	0.00533025	0.0722726	0.00683064
	0	0.0726794	0.00459589	0.0714196	0.00649847	0.0645276	0.00499252	0.0674636	0.00713091
	0.1	0.0703083	0.00564172	0.0654593	0.0053779	0.0693439	0.00454727	0.0513422	0.00496017
	0.2	0.071427	0.00318075	0.0652724	0.00379589	0.0572353	0.00450771	0.0714431	0.00672554
	0.3	0.0634625	0.00281972	0.0570539	0.00465637	0.0603748	0.00468615	0.0455494	0.00337225
	0.4	0.0483298	0.00272249	0.044937	0.00399934	0.0483553	0.00417953	0.0449779	0.0056392
	0.5	0.0392372	0.00251288	0.0356742	0.00431462	0.0408769	0.00452514	0.037795	0.00843529
	0.6	0.0384901	0.00398622	0.0351813	0.0026285	0.0448429	0.00522953	0.0356828	0.0053741
	0.7	0.0408525	0.00354333	0.0308639	0.00433241	0.0378733	0.00471255	0.0350702	0.0087725
	0.8	0.0366006	0.00408105	0.0241646	0.00574518	0.0462031	0.00427069	0.0289045	0.00486272
	0.9	0.0217213	0.00306729	0.0177114	0.00681279	0.0280884	0.0055686	0.0160997	0.00514098

## Sheet: Fig. 2c
Figure 2c
	DMXAA(min)	STING to GM130	Standard error	STING to control	Standard error	GM130 to STING	Standard error	GM130 to control	Standard error
	10	0.231501	0.0409794	0.0940346	0.0164203	0.213992	0.0376117	0.0902913	0.0105263
	30	0.0991744	0.00825802	0.0727398	0.0156021	0.112165	0.00998669	0.0800744	0.0144526

## Sheet: Fig. 2e
Figure 2e
	10 min
	CBC score	STING to TGN38		STING to control		TGN38 to STING		TGN38 to control
		Frequency	Standard error	Frequency	Standard error	Frequency	Standard error	Frequency	Standard error
	-1	0.00824782	0.000607464	0.00660135	0.000708088	0.00745016	0.000802229	0.00711095	0.00111622
	-0.9	0.0202864	0.00169125	0.0187759	0.00179752	0.0220468	0.00226665	0.0232175	0.00157855
	-0.8	0.0334362	0.00164008	0.0309187	0.00281219	0.0346368	0.00236882	0.0327595	0.00245126
	-0.7	0.0402815	0.00153924	0.0434934	0.00354601	0.0406968	0.00284098	0.0402736	0.00201777
	-0.6	0.0486151	0.0021645	0.0479348	0.00233051	0.0487336	0.00279121	0.0543081	0.00139515
	-0.5	0.0563615	0.00247882	0.0566808	0.00206381	0.053844	0.00285707	0.0545083	0.00181033
	-0.4	0.0653765	0.00266641	0.0664758	0.00397965	0.0669071	0.00275909	0.0675052	0.00155495
	-0.3	0.0723279	0.00324038	0.0779154	0.00158458	0.0709023	0.00325724	0.0765395	0.00353662
	-0.2	0.0746461	0.00248569	0.0779984	0.00170911	0.0743561	0.00355993	0.0801208	0.00394367
	-0.1	0.0804535	0.00237965	0.0818207	0.00267699	0.0859532	0.00688712	0.0753547	0.00235009
	0	0.0726095	0.00219361	0.0752578	0.00171517	0.0691071	0.00458904	0.0725488	0.00286162
	0.1	0.0643601	0.0031763	0.0661662	0.00244903	0.0656138	0.00502063	0.0675635	0.003571
	0.2	0.0609501	0.00302378	0.0647593	0.00206608	0.0578452	0.0024999	0.0679639	0.00323627
	0.3	0.0612677	0.00321229	0.0614445	0.00336591	0.055189	0.00213327	0.0580777	0.00214668
	0.4	0.04973	0.00204502	0.0478789	0.00165566	0.0463698	0.00174586	0.0487231	0.00245671
	0.5	0.0445263	0.0014141	0.0448573	0.00146646	0.0437178	0.00224477	0.0416926	0.00299561
	0.6	0.0410555	0.00148186	0.0385675	0.0013822	0.0421716	0.00164818	0.0387075	0.00124668
	0.7	0.0378735	0.00187502	0.039861	0.00216345	0.0418762	0.00285024	0.0358239	0.00288093
	0.8	0.0349539	0.00461772	0.030876	0.00208043	0.0397555	0.00387262	0.0341003	0.00306731
	0.9	0.0326407	0.0107075	0.0217161	0.00265399	0.0328274	0.00909234	0.0231003	0.00421983
	30 min
	CBC score	STING to TGN38		STING to control		TGN38 to STING		TGN38 to control
		Frequency	Standard error	Frequency	Standard error	Frequency	Standard error	Frequency	Standard error
	-1	0.00487989	0.00127133	0.0107417	0.00223488	0.00488569	0.00116834	0.00930856	0.00171731
	-0.9	0.0117433	0.00248504	0.0206858	0.00247607	0.0154858	0.00258391	0.0253156	0.00193585
	-0.8	0.0163873	0.0029919	0.0335793	0.0023658	0.0257677	0.00400842	0.043599	0.00459675
	-0.7	0.0223143	0.00332497	0.0370335	0.00233509	0.0274957	0.00459756	0.0486172	0.0033328
	-0.6	0.0281784	0.00424947	0.0510064	0.00248003	0.0301546	0.00596029	0.0609593	0.00493978
	-0.5	0.0285913	0.00427081	0.0545583	0.00618945	0.0336496	0.00658697	0.0549751	0.00586994
	-0.4	0.0401398	0.00571844	0.0714638	0.00424372	0.0416933	0.00620918	0.075305	0.00598372
	-0.3	0.0406999	0.00571083	0.0791824	0.0071222	0.0423096	0.00622869	0.0765596	0.00638954
	-0.2	0.0461937	0.0070977	0.0786202	0.00496175	0.0438922	0.0070797	0.0742679	0.00691964
	-0.1	0.0613114	0.0108192	0.121341	0.0128514	0.0468275	0.0065416	0.0615335	0.00763358
	0	0.0566983	0.0081076	0.07541	0.00808879	0.0392858	0.00573416	0.0609975	0.00587964
	0.1	0.0464753	0.00534097	0.0550802	0.00318871	0.0401635	0.00573521	0.0559064	0.00172695
	0.2	0.0450189	0.00485499	0.0549484	0.00245465	0.0453721	0.00604584	0.0548819	0.0025728
	0.3	0.0477045	0.00427538	0.050746	0.00235292	0.0433227	0.00535986	0.0538939	0.00320131
	0.4	0.0472903	0.00242663	0.045849	0.00490239	0.0521882	0.00518038	0.043574	0.00458378
	0.5	0.0465376	0.00253599	0.0371882	0.00368167	0.0450842	0.00206541	0.0397914	0.00323055
	0.6	0.0561545	0.00498351	0.033195	0.00324343	0.0479318	0.00353925	0.0405354	0.00442702
	0.7	0.0639079	0.00737342	0.03108	0.00467092	0.064578	0.00430965	0.0428656	0.00548253
	0.8	0.0900646	0.0124401	0.032723	0.00573117	0.0885584	0.0106361	0.0430228	0.00518626
	0.9	0.199709	0.058614	0.025568	0.00413985	0.221354	0.059473	0.0340904	0.00534283
	60 min
	CBC score	STING to TGN38		STING to control		TGN38 to STING		TGN38 to control
		Frequency	Standard error	Frequency	Standard error	Frequency	Standard error	Frequency	Standard error
	-1	0.00410356	0.000645077	0.00916018	0.00121291	0.0095444	0.00173776	0.0155023	0.00551601
	-0.9	0.0116312	0.00132845	0.0251854	0.00335087	0.0186019	0.00261946	0.0283281	0.00566336
	-0.8	0.0178624	0.00205933	0.0337551	0.00338118	0.0275945	0.00364897	0.0419388	0.00575787
	-0.7	0.0250961	0.00200263	0.0441403	0.00401476	0.0320556	0.00317801	0.0485408	0.00476511
	-0.6	0.031338	0.00257146	0.0517725	0.00346574	0.03377	0.00223681	0.0566374	0.00452303
	-0.5	0.036776	0.00334125	0.0583964	0.00319978	0.0359733	0.00280427	0.0612508	0.00542957
	-0.4	0.0437187	0.00431997	0.0708254	0.0048716	0.0394897	0.00261096	0.0688516	0.0039049
	-0.3	0.0475217	0.00417766	0.0726336	0.00398456	0.0421712	0.00250147	0.0690831	0.00417923
	-0.2	0.0480704	0.00370988	0.0751632	0.00407266	0.0458853	0.00302486	0.0728545	0.00424165
	-0.1	0.0487692	0.00337236	0.0751516	0.00519802	0.0486883	0.00311922	0.07324	0.00552789
	0	0.0473437	0.00340777	0.0621921	0.00282245	0.0501848	0.00340259	0.0626967	0.0029174
	0.1	0.0491928	0.00240385	0.0610649	0.00295086	0.0477322	0.00275032	0.0509407	0.00262241
	0.2	0.0532223	0.00213646	0.0596854	0.00334883	0.0483505	0.00267446	0.0561938	0.00451418
	0.3	0.0535264	0.00144631	0.0535799	0.0020633	0.054499	0.00227028	0.0498688	0.00237772
	0.4	0.0480345	0.00192711	0.0497814	0.00445839	0.0505458	0.00198399	0.0423468	0.00337927
	0.5	0.0474989	0.00159863	0.0446048	0.00212804	0.0500025	0.00177541	0.0399515	0.00241659
	0.6	0.0525868	0.00145928	0.0394974	0.00495365	0.0511875	0.00146134	0.0357719	0.00317042
	0.7	0.0634068	0.00193367	0.0398109	0.00450403	0.0628303	0.00262711	0.0362904	0.0043615
	0.8	0.0850112	0.00505402	0.0393525	0.00714664	0.0717864	0.00383829	0.0363004	0.00426884
	0.9	0.185289	0.0314703	0.0342469	0.00908765	0.179107	0.0272077	0.0534117	0.0207849
	120 min
	CBC score	STING to TGN38		STING to control		TGN38 to STING		TGN38 to control
		Frequency	Standard error	Frequency	Standard error	Frequency	Standard error	Frequency	Standard error
	-1	0.00891647	0.00413503	0.00815021	0.00147415	0.00965228	0.00212985	0.0109587	0.00177609
	-0.9	0.0150655	0.00358422	0.0220955	0.00153901	0.022537	0.00236581	0.0283795	0.001935
	-0.8	0.0187721	0.00363688	0.0308848	0.00268381	0.0344532	0.00506724	0.0411993	0.00221594
	-0.7	0.0261284	0.00459297	0.0436962	0.00461434	0.050957	0.0111873	0.0586805	0.00923698
	-0.6	0.0335169	0.00685013	0.0532214	0.00512188	0.0428217	0.00436978	0.0617249	0.00407116
	-0.5	0.0325413	0.00467402	0.0592711	0.0052176	0.0441239	0.00445636	0.0608571	0.00351752
	-0.4	0.0456807	0.00509765	0.0638122	0.00567855	0.0570596	0.00729134	0.0692569	0.00389611
	-0.3	0.0572966	0.00866223	0.0699493	0.00469027	0.0651413	0.0099943	0.0794417	0.00729582
	-0.2	0.0650668	0.00625118	0.0705714	0.0054298	0.0647842	0.00622494	0.0722184	0.00482258
	-0.1	0.0625866	0.00684783	0.0765967	0.00629877	0.062429	0.00555778	0.0795414	0.0051946
	0	0.0594688	0.00716633	0.0679416	0.00470111	0.0594402	0.00481813	0.063043	0.00209006
	0.1	0.0637483	0.00682809	0.0557281	0.00248171	0.0604693	0.00636764	0.0623776	0.00456121
	0.2	0.0650891	0.00322676	0.0659044	0.00447069	0.0495351	0.00590137	0.0523137	0.0038427
	0.3	0.0577265	0.00235613	0.0675905	0.0080802	0.0553641	0.00180869	0.0500472	0.00209428
	0.4	0.0528722	0.00644632	0.0556504	0.00682515	0.0492997	0.00324376	0.0475899	0.00232372
	0.5	0.0494274	0.00275464	0.043968	0.00277057	0.0460219	0.00541106	0.0364155	0.00323952
	0.6	0.0517459	0.00532035	0.0433853	0.00531289	0.0454335	0.00342559	0.0350627	0.00250782
	0.7	0.0687664	0.0102974	0.0393469	0.00515553	0.0497106	0.007005	0.0328439	0.0027551
	0.8	0.0696404	0.0125811	0.0395622	0.00691781	0.0518116	0.00855888	0.0340982	0.00442402
	0.9	0.0959438	0.0228963	0.0226736	0.0052403	0.0789549	0.0240662	0.0239499	0.00473063

[truncated: 64 more sheets: Fig. 2f, Fig. 3b, Fig. 3c, Fig. 3e, Fig. 3f, Fig. 4b, Fig. 4a, Fig. 4d, Fig. 4e, Fig. 4g, Fig. 4f, Fig. 4i, Fig. 4j, Fig. 4k, Fig. 5b, Fig. 5c, Fig. 5d, Fig. 6a, Fig. 6c, Fig. 6d …]
